# Supplementary material for: PD-1-Mediated PI3K/Akt/mTOR, Caspase 9/Caspase 3 and ERK Pathways Are Involved in Regulating the Apoptosis and Proliferation of CD4+ and CD8+ T Cells During BVDV Infection in vitro
Source: Front Immunol. 2020 Mar 17;11:467. doi: 10.3389/fimmu.2020.00467 (PMC7089960; doi:10.3389/fimmu.2020.00467)
Supplement: Supplementary file 1 [file Data_Sheet_1.zip]

Archive with 11 entries (10 files):
- Supplementary Data Sheets 4/
- Supplementary Data Sheets 4/Additional file 1.doc
- Supplementary Data Sheets 4/Figure S1.tif
- Supplementary Data Sheets 4/Figure S10.tif
- Supplementary Data Sheets 4/Figure S2.tif
- Supplementary Data Sheets 4/Figure S3.tif
- Supplementary Data Sheets 4/Figure S4.tif
- Supplementary Data Sheets 4/Figure S5.tif
- Supplementary Data Sheets 4/Figure S7.tif
- Supplementary Data Sheets 4/Figure S8.tif
- Supplementary Data Sheets 4/Figure S9.tif
