# Supplementary material for: PD-1-Mediated PI3K/Akt/mTOR, Caspase 9/Caspase 3 and ERK Pathways Are Involved in Regulating the Apoptosis and Proliferation of CD4+ and CD8+ T Cells During BVDV Infection in vitro
Source: Front Immunol. 2020 Mar 17;11:467. doi: 10.3389/fimmu.2020.00467 (PMC7089960; doi:10.3389/fimmu.2020.00467)
Supplement: Supplementary file 2 [file Data_Sheet_2.zip]

Archive with 13 entries (12 files):
- Supplementary Data Sheets 5/
- Supplementary Data Sheets 5/Figure S11.tif
- Supplementary Data Sheets 5/Figure S12.tif
- Supplementary Data Sheets 5/Figure S13.tif
- Supplementary Data Sheets 5/Figure S14.tif
- Supplementary Data Sheets 5/Figure S15.tif
- Supplementary Data Sheets 5/Figure S16.tif
- Supplementary Data Sheets 5/Figure S17.tif
- Supplementary Data Sheets 5/Figure S18.tif
- Supplementary Data Sheets 5/Figure S19.tif
- Supplementary Data Sheets 5/Figure S20.tif
- Supplementary Data Sheets 5/Figure S21.tif
- Supplementary Data Sheets 5/Figure S22.tif
